# Supplementary material for: ATP Modifies the Proteome of Extracellular Vesicles Released by Microglia and Influences Their Action on Astrocytes
Source: Front Pharmacol. 2017 Dec 13;8:910. doi: 10.3389/fphar.2017.00910 (PMC5733563; doi:10.3389/fphar.2017.00910)
Supplement: Supplementary file 1 [file Data_Sheet_1.XLSX]

## Sheet: Suppl Table I 
	Constitutive EVs
		ECTOSOME SPECIFIC PROTEINS		EXOSOME SPECIFIC PROTEINS			COMMON PROTEINS
	Entry ID	Protein Name		Entry ID	Protein Name		Entry ID	Protein Name
	D3ZDS9	Interferon (Alpha and beta) receptor 1 (Ifnar1)		A9CMB8	DNA helicase (Mcm6)		A7VJC2-4	Heterogeneous nuclear ribonucleoproteins A2/B1 (Hnrnpa2b1)
	D3ZG28	Solute carrier family 23 (Nucleobase transporters) (Slc23a3)		B0BNA5	Coactosin-like protein (Cotl1)		D3ZAT4	Serine (Or cysteine) peptidase inhibitor (Serpin family A member 9)
	D3ZG57	RCG45397 (Torsin family 4, Tor4a)		B1WC50	EWS RNA-binding protein 1 (Ewsr1)		D3ZFH5	Uncharacterized protein (Itih2)
	D3ZQ18	Non-specific cytotoxic cell receptor protein 1 homolog (zebrafish) (Nccrp1)		B5DFC9	Nidogen-2 (Nid2)		D3ZJF8	Fc fragment of IgG-binding protein (Fcgbp)
	D3ZRM2	Interleukin 18 receptor 1 (Il18r1)		D3ZJ23	MGAT4 family, member E (Mgat4e)		D3ZRN3	Actin, beta-like 2 (Actbl2)
	D3ZUF1	LY6/PLAUR domain-containing 6B (Lypd6b)		D3ZQN7	Laminin subunit beta 1 (Lamb1)		D4ACB8	Chaperonin subunit 8 (Theta) (Cct8)
	D3ZUP8	LMBR1 domain-containing 2 (Lmbrd2)		D3ZRM9	60S ribosomal protein L13 (LOC100360491)		F1LP60	Deleted.
	D4A7H9	CHMP family, member 7 (Chmp7)		D3ZTH0	Transmembrane channel-like protein (Tmc5)		F1LRS2	Dedicator of cytokinesis 7 (Dock7)
	D4A9Q2	Angiomotin (Amot)		D3ZTH8	Uncharacterized protein (LOC689899)		F7FEZ6/Q5I0M7	Heterogeneous nuclear ribonucleoprotein A1 (Hnrpa1 protein)
	D4AB75	Zinc finger protein 217 (Zfp217)		D3ZX01	40S ribosomal protein S4 (Rps4y2)		G3V6D0	Alpha-fetoprotein (Afp)
	D4ACN3	HECT and RLD domain-containing E3 ubiquitin protein ligase 2 (Herc2)		D4A2I8/B2RYD4	Putative lysozyme C-2 (Lyc2)		G3V7C6	Tubulin beta chain (Tubb4b)
	D4AD55	A disintegrin-like and metalloprotease (Reprolysin type) with thrombospondin type 1 motif, 3 (Adamts3)		D4A6G6	Uncharacterized protein (LOC100362339)		G3V7N9	Complement C1q subcomponent subunit B (C1qb)
	D4ADA4	Olfactory receptor (Olr262)		D4AC23	Chaperonin-containing TCP1 subunit 7 (Cct7)		G3V7Q8	Cationic trypsinogen (Prss3b)
	D4ADM5	Uncharacterized protein (LOC102549852)		F1LMW7	Myristoylated alanine-rich C-kinase substrate (MARCKS)		G3V8R3	Globin e1 (Hemoglobin subunit zeta) (Hbz Glne1)
	D4ADM6	Alkaline phosphatase (Alpp)		F1LMZ8	26S proteasome non-ATPase regulatory subunit 11 (Psmd11)		M0R5J4	Uncharacterized protein
	E9PT29	DEAD-box helicase 17 (Ddx17)		F1LR87	Beta-hexosaminidase (Hexb)		M0R757	Elongation factor 1-alpha (LOC100360413)
	F1LMV6	Desmoplakin (Dsp)		F1LRV6	GMP reductase (Gmpr) (Guanosine 5'-monophosphate oxidoreductase)		M0RBJ7	Complement C3 (C3)
	F1MAB9	Tumor protein D52 (Tpd52)		F1LSE6	Liprin-alpha-3 (Ppfia3)		O88752	Epsilon 1 globin (Hbe1 epsilon 1 Glnb1)
	G3V6D3	ATP synthase subunit beta (Atp5b)		F1M2B7	GLI family zinc finger 2 (Gli2)		P00762	Anionic trypsin-1 (Prss1)
	G3V904	Phospholipase D family, member 4 (Pld4)		F1M707	Neutrophil cytosolic factor 1 (Ncf1)		P02650	Apolipoprotein E (Apo-E)
	G3V9J1	Alpha-1-inhibitor III (LOC297568)		F1M8E9	Lysozyme f2 (Putative lyz2)		P02770	Serum albumin (Alb)
	G3V9R9	Afamin (Afm)		F1M9A7	Acyl-coenzyme A oxidase (Acox3)		P04785	Protein disulfide-isomerase (PDI P4hb Pdia1)
	G3V9V2	E74-like factor 1 (Elf1)		G3V884	Immunoglobulin superfamily member 6 (Igsf6)		P04797	Glyceraldehyde-3-phosphate dehydrogenase (GAPDH)
	M0R5A9	Uncharacterized protein (Dennd5b)		G3V8C3	Vimentin (Vim)		P05065	Fructose-bisphosphate aldolase A (Aldoa)
	M0R7B4	RCG45259 (Similar to Histone H1.2 (LOC684828)		M0R5V7	Murinoglobulin-2 (Mug2)		P05197	Elongation factor 2 (EF-2)
	M0R8I2	Uncharacterized protein		M0R735	Heterogeneous nuclear ribonucleoprotein Q (Syncrip)		P05982	NAD(P)H dehydrogenase (Nqo1)
	M0R934	NADPH oxidase 1 (NADPH oxidase 1, Nox1)		P04764	Alpha-enolase (Eno1)		P06238	Alpha-2-macroglobulin (A2M)
	M0RBL8	Uncharacterized protein (Tceal6)		P05370	Glucose-6-phosphate 1-dehydrogenase (G6pdx)		P06761	78 kDa glucose-regulated protein (GRP-78) (Heat shock 70 kDa protein 5)
	O88588	Phosphofurin acidic cluster sorting protein 1 (PACS-1)		P07150	Annexin A1 (Annexin I) (Anxa1)		P07335	Creatine kinase B-type (Ckbb)
	O88797	Disabled homolog 2 (Adaptor molecule disabled-2) (C9) (Dab2)		P0CG51	Polyubiquitin-B (Ubb)		P08699	Galectin-3 (Lgals3)
	O88923	Adhesion G protein-coupled receptor L2 (Calcium-independent alpha-latrotoxin receptor 2) (Adgrl2)		P13471	40S ribosomal protein S14 (rps14)		P10760	Adenosylhomocysteinase (AdoHcyase)
	P00564	Creatine kinase M-type (Ckm)		P18588	Interferon-induced GTP-binding protein Mx1 (Mx1)		P10960	Prosaposin (Sulfated glycoprotein 1) (Psap)
	P00787	Cathepsin B (Ctsb)		P21531	60S ribosomal protein L3 (rpl3)		P11598	Protein disulfide-isomerase A3 (Pdia3)
	P02688	Myelin basic protein (MBP)		P30009	Myristoylated alanine-rich C-kinase substrate (MARCKS) (Protein kinase C substrate 80 kDa protein) (macs)		P11980-2	Pyruvate kinase (Pkm)
	P06685	Sodium/potassium-transporting ATPase subunit alpha-1 (Na(+)/K(+) ATPase alpha-1 subunit) (Atp1a1)		P30427	Plectin (PCN) (PLTN) (Plectin-1)		P14841	Cystatin-C (Cystatin-3) (Cst3)
	P0C0R5	Phosphoinositide 3-kinase regulatory subunit 4 (PI3-kinase regulatory subunit 4) (Prss1 Try1)		P31720	Complement C1q subcomponent subunit A (C1qa)		P17132/Q9JJ54	Heterogeneous nuclear ribonucleoprotein D0 (hnRNP D0)
	P12001	60S ribosomal protein L18 (Rpl18)		P31721	Complement C1q subcomponent subunit B (C1qb)		P17475	Alpha-1-antiproteinase (Alpha-1-antitrypsin) (Serpina 1)
	P12346	Serotransferrin (Transferrin) (Tf)		P31722	Complement C1q subcomponent subunit C (C1qc)		P24268	Cathepsin D (Ctsd)
	P14046	Alpha-1-inhibitor 3 (A1i3 Mug1)		P54100	Proto-oncogene vav (p95) (vav1)		P34058	Heat shock protein HSP 90-beta (Hsp90b)
	P15650	Long-chain specific acyl-CoA dehydrogenase, mitochondrial (Acadl)		P55053	Fatty acid-binding protein, epidermal (Fabp5)		P45592	Cofilin-1 (Cofilin, non-muscle isoform) (Cfl1)
	P17764	Acetyl-CoA acetyltransferase, mitochondrial (Acat1)		P62914	60S ribosomal protein L11 (rpl11)		P47942	Dihydropyrimidinase-related protein 2 (Dpysl2)
	P20411	High affinity immunoglobulin epsilon receptor subunit gamma (Fcer1g)		P62919	60S ribosomal protein L8 (Rpl8)		P50137	Transketolase (Tkt)
	P24090	Alpha-2-HS-glycoprotein (ahsg)		P63039	60 kDa heat shock protein, mitochondrial (Hspd1)		P60711	Actin, cytoplasmic 1 (Beta-actin) (Actb)
	P35213	14-3-3 protein beta/alpha (Prepronerve growth factor RNH-1) (Ywhab)		P63095	Guanine nucleotide-binding protein G(s) subunit alpha isoforms short (Gnas))		P61980	Heterogeneous nuclear ribonucleoprotein K (hnRNP K)
	P50399	Rab GDP dissociation inhibitor beta (Rab GDI beta) (gdi2)		P68101	Eukaryotic translation initiation factor 2 subunit 1 (Eif2s1)		P62804	Histone H4 (Hist1h4b Hist4)
	P52296	Importin subunit beta-1 (Karyopherin subunit beta-1) (Kpnb1)		P68255	14-3-3 protein theta (14-3-3 protein tau) (Ywhaq)		P62815	V-type proton ATPase subunit B, brain isoform (Atp6v1b2)
	P54921	Alpha-soluble NSF attachment protein (SNAP-alpha) (Napa)		P70566	Tropomodulin-2 (Neuronal tropomodulin) (Tmod2)		P62828	GTP-binding nuclear protein Ran (GTPase Ran)
	P62909	40S ribosomal protein S3 (Rps3)		P97838-2	Disks large-associated protein 3 (DAP-3) (Dlgap3)		P63018	Heat shock cognate 71 kDa protein (Hspa8 Hsc70 Hsc73)
	P70600	Protein-tyrosine kinase 2-beta (Ptk2b)		Q2WEA5	Transient receptor potential cation channel subfamily M member 1 (Trpm1)		P63102	14-3-3 protein zeta/delta (Mitochondrial import stimulation factor S1 subunit) (Ywhaz )
	P85834	Elongation factor Tu, mitochondrial (Tufm)		Q32PZ0	PAK1 interacting protein 1 (PAK1-interacting protein 1) (Pak1ip1)		P68035	Actin, alpha cardiac muscle 1 (Actc1)
	Q02563	Synaptic vesicle glycoprotein 2A (Synaptic vesicle protein 2) (Sv2a)		Q3MIE4	Synaptic vesicle membrane protein VAT-1 homolog (Vat1)		P68370	Tubulin alpha-1A chain (Alpha-tubulin 1) (Tuba1a)
	Q0ZFS8	Putative uncharacterized protein (Srsf3) (Serine and arginine-rich-splicing factor 3)		Q4KLH6	Centrosomal protein of 162 kDa (Cep162)		P69897	Tubulin beta-5 chain (Tubb5)
	Q3MHS9	Chaperonin containing Tcp1, subunit 6A (Ptk2b)		Q4KLN8	E3 ubiquitin-protein ligase RNF8 (Rnf8)		P82995	Heat shock protein HSP 90-alpha (Heat shock 86 kDa) (Hsp90aa1 Hsp86 Hspca)
	Q5FVM4	Non-POU domain-containing octamer-binding protein (NonO)		Q5HZA4	LysM and putative peptidoglycan-binding domain-containing protein 1 (Lysmd1)		P85108	Tubulin beta-2A chain (Tubb2a)
	Q5U1Y2	Ras-related C3 botulinum toxin substrate 2 (Rho family, small GTP binding protein Rac2) (Rac2)		Q5I0D7	Xaa-Pro dipeptidase (X-Pro dipeptidase) (Pepd)		Q00715	Histone H2B type 1
	Q5U211	Sorting nexin-3 (Snx3)		Q5M7W4	Transmembrane channel-like protein 5 (Tmc5)		Q07936	Annexin A2 (Annexin II) (Anxa2)
	Q5U300	Ubiquitin-like modifier-activating enzyme 1 (Uba1)		Q5XI38	Lymphocyte cytosolic protein 1 (Lcp1)		Q4QR80	28S ribosomal protein S25, mitochondrial (mrps25) (S25mt)
	Q5XIS1	Protein phosphatase Slingshot homolog 3 (ssh3)		Q5XIM9	T-complex protein 1 subunit beta (TCP-1-beta) (Cct2)		Q5FVQ0	Zinc transporter ZIP8 (Slc39a8 Zip8)
	Q63081	Protein disulfide-isomerase A6 (Pdia6)		Q5XIN6	LETM1 and EF-hand domain-containing protein 1, mitochondrial (Letm1)		Q5M7T5	Serine (Or cysteine) peptidase inhibitor (Serpinc 1)
	Q63584	Transmembrane emp24 domain-containing protein 10 (Tmed10		Q62667	Major vault protein (MVP)		Q5XI73	Rho GDP-dissociation inhibitor 1 (Rho GDI 1) (Arhgdia)
	Q66HG0	E3 ubiquitin-protein ligase RNF13 (rnf13)		Q63259	Receptor-type tyrosine-protein phosphatase-like N (Ptprn)		Q63691	Monocyte differentiation antigen CD14 (Myeloid cell-specific leucine-rich glycoprotein) (cd14)
	Q66SY1	Clathrin-assembly lymphoid leukemia protein (Phosphatidylinositol-binding clathrin assembly protein) (Picalm)		Q63507	60S ribosomal protein L14 (rpl14)		Q63716	Peroxiredoxin-1 (Prdx1)
	Q68FR6	Elongation factor 1-gamma (EF-1-gamma)		Q63803	Guanine nucleotide-binding protein G(s) subunit alpha isoforms XLas (Gnas1)		Q66HD0	Endoplasmin (Hsp90b1 Grp94 Tra1)
	Q68FR9	Elongation factor 1-delta (EF-1-delta)		Q68FP1-2	Gelsolin (Actin-depolymerizing factor) (Gsn) (Brevin)		Q6Q0N1	Cytosolic non-specific dipeptidase (Cndp2)
	Q68FU3	Electron transfer flavoprotein subunit beta (Beta-ETF)		Q68FQ0	T-complex protein 1 subunit epsilon (TCP-1-epsilon) (Cct5)		Q7TPB1	T-complex protein 1 subunit delta (cct4)
	Q6AXU4	E3 ubiquitin-protein ligase RNF181 (rnf 181)		Q6AYC4	Macrophage-capping protein (Capg)		Q80ZA3	Alpha-2 antiplasmin (Serine (Or cysteine) peptidase inhibitor, clade F, member 1) (Serpinf 1)
	Q6IN36	WAS/WASL-interacting protein family member 1 (Wipf1)		Q6AYT6	DEAD (Asp-Glu-Ala-Asp) box polypeptide 56 (Ddx56)		Q91ZN1	Coronin-1A (Coronin-like protein A) (Coro1a)
	Q6P0K8	Junction plakoglobin (jup)		Q6AYZ1	Tubulin alpha-1C chain (Alpha-tubulin 6) (Tuba1c)		Q9QX80	CArG-binding factor A (Heterogeneous nuclear ribonucleoprotein A/B) (Hnrpab protein)
	Q6P7C7	Transmembrane glycoprotein NMB (Gpnmb)		Q6P3V8	Eukaryotic translation initiation factor 4A1 (Eif4a1)		Q9R1T3	Cathepsin Z (Cathepsin Y) (Ctsz Ctsy)
	Q6PDU1	Serine/arginine-rich splicing factor 2 (Srsf2)		Q6P502	T-complex protein 1 subunit gamma (TCP-1-gamma) (Cct3)
	Q9QY16	ATP-dependent RNA helicase DDX25 (Ddx25)		Q6URK4-2	Heterogeneous nuclear ribonucleoprotein A3 (Hnrnpa3)
				Q7TMC7	Ab2-417 (Tf Srprb)
				Q7TP54	Protein FAM65B (Fam65b)

## Sheet: Suppl Table II 
		Exosomal proteins (from ExoCarta database)
	Entry ID	Protein Name
	P02770	Serum albumin (Alb)
	P04764	Alpha-enolase (Eno1)
	P04797	Glyceraldehyde-3-phosphate dehydrogenase (GAPDH)
	P05065	Fructose-bisphosphate aldolase A (Aldoa)
	P05197	Elongation factor 2 (Eef2)
	P06238	Alpha-2-macroglobulin (A2m)
	P06685	Sodium/potassium-transporting ATPase subunit alpha-1 (Atp1a1)
	P07150	Annexin A1 (Anxa1)
	P11980	Pyruvate kinase PKM (Pkm)
	P34058	Heat shock protein HSP 90-beta (Hsp90ab1)
	P35213-2	14-3-3 protein beta/alpha (Prepronerve growth factor RNH-1) (Protein kinase C inhibitor protein 1) (Ywhab)
	P45592	Cofilin-1 (Cfl1)
	P50137	Transketolase (Tkt)
	P50399	Rab GDP dissociation inhibitor beta (Rab GDI beta) (GDI-3) (Guanosine diphosphate dissociation inhibitor 2) (Gdi2)
	P52296	Importin subunit beta-1 (Karyopherin subunit beta-1) (Kpnb1)
	P60711	Actin, cytoplasmic 1 (Actb)
	P62804	Histone H4 (Hist1h4b)
	P62828	GTP-binding nuclear protein Ran (GTPase Ran)
	P63095	Guanine nucleotide-binding protein G(s) subunit alpha isoforms short (Gnas)
	P63102	14-3-3 protein zeta/delta (Mitochondrial import stimulation factor S1 subunit) (Protein kinase C inhibitor protein 1) (Ywhaz)
	P68255	14-3-3 protein theta (Ywhaq)
	P68370	Tubulin alpha-1A chain (Tuba1a)
	P82995	Heat shock protein HSP 90-alpha (Hsp90aa1)
	Q07936	Annexin A2 (Anxa2)
	Q5U300	Ubiquitin-like modifier-activating enzyme 1 (Uba1)
	Q5XIM9	T-complex protein 1 subunit beta (Cct2)
	Q62667	Major vault protein (Mvp)
	Q63716	Peroxiredoxin-1 (Prdx1)
	Q63803	Guanine nucleotide-binding protein G(s) subunit alpha isoforms XLas (Gnas1)
	Q68FQ0	T-complex protein 1 subunit epsilon (TCP-1-epsilon) (Cct5)
	Q6AYZ1	Tubulin alpha-1C chain (Alpha-tubulin 6) (Tubulin alpha-6 chain) (Tuba1c Tuba6)
	Q6P502	T-complex protein 1 subunit gamma (TCP-1-gamma) (Cct3)

## Sheet: Suppl Table III 
		Percent of Proteins (%)
	Go-Terms Biological Process	Costitutive EVs	ATP-EVs
	GO:0042493~response to drug	6.48649	7.84314
	GO:0055114~oxidation-reduction process	6.48649
	GO:0098609~cell-cell adhesion	6.48649	5.88235
	GO:0006412~translation	5.94595
	GO:0014070~response to organic cyclic compound	5.94595	3.92157
	GO:0006457~protein folding	5.40541	2.94118
	GO:0045471~response to ethanol	5.40541	5.39216
	GO:0007568~aging	4.86486	5.88235
	GO:0010951~negative regulation of endopeptidase activity	4.86486	6.37255
	GO:0050821~protein stabilization	4.86486	2.45098
	GO:0007010~cytoskeleton organization	4.32432	5.39216
	GO:0032355~response to estradiol	4.32432	4.41176
	GO:0045087~innate immune response	4.32432	3.43137
	GO:1901998~toxin transport	4.32432
	GO:0001666~response to hypoxia	3.78378	3.43137
	GO:0007264~small GTPase mediated signal transduction	3.78378
	GO:0007339~binding of sperm to zona pellucida	3.78378
	GO:0007420~brain development	3.78378
	GO:0007584~response to nutrient	3.78378	2.94118
	GO:0032212~positive regulation of telomere maintenance via telomerase	3.78378
	GO:1904871~positive regulation of protein localization to Cajal body	3.78378
	GO:1904874~positive regulation of telomerase RNA localization to Cajal body	3.78378
	GO:0006979~response to oxidative stress	3.24324
	GO:0007015~actin filament organization	3.24324	2.45098
	GO:0008283~cell proliferation	3.24324	4.41176
	GO:0008360~regulation of cell shape	3.24324	2.94118
	GO:0009408~response to heat	3.24324	2.94118
	GO:0010033~response to organic substance	3.24324	4.90196
	GO:0010976~positive regulation of neuron projection development	3.24324	2.45098
	GO:0034976~response to endoplasmic reticulum stress	3.24324	3.43137
	GO:1904851~positive regulation of establishment of protein localization to telomere	3.24324
	GO:0001822~kidney development	2.7027	2.45098
	GO:0001895~retina homeostasis	2.7027	2.45098
	GO:0006397~mRNA processing	2.7027
	GO:0006414~translational elongation	2.7027	1.96078
	GO:0006953~acute-phase response	2.7027	1.96078
	GO:0007017~microtubule-based process	2.7027	3.92157
	GO:0008380~RNA splicing	2.7027
	GO:0009615~response to virus	2.7027	1.96078
	GO:0021762~substantia nigra development	2.7027	2.94118
	GO:0030036~actin cytoskeleton organization	2.7027	2.45098
	GO:0042220~response to cocaine	2.7027	2.45098
	GO:0043627~response to estrogen	2.7027	2.45098
	GO:0051384~response to glucocorticoid	2.7027
	GO:0001501~skeletal system development	2.16216
	GO:0006606~protein import into nucleus	2.16216
	GO:0006909~phagocytosis	2.16216	1.47059
	GO:0006958~complement activation, classical pathway	2.16216	1.96078
	GO:0009409~response to cold	2.16216
	GO:0032729~positive regulation of interferon-gamma production	2.16216
	GO:0045454~cell redox homeostasis	2.16216	1.96078
	GO:0050766~positive regulation of phagocytosis	2.16216	2.94118
	GO:0071353~cellular response to interleukin-4	2.16216	2.45098
	GO:0000027~ribosomal large subunit assembly	1.62162
	GO:0000302~response to reactive oxygen species	1.62162
	GO:0002931~response to ischemia	1.62162	1.47059
	GO:0006096~glycolytic process	1.62162	1.47059
	GO:0006605~protein targeting	1.62162
	GO:0006801~superoxide metabolic process	1.62162
	GO:0009617~response to bacterium	1.62162
	GO:0010501~RNA secondary structure unwinding	1.62162
	GO:0015991~ATP hydrolysis coupled proton transport	1.62162	1.96078
	GO:0030574~collagen catabolic process	1.62162	1.47059
	GO:0033539~fatty acid beta-oxidation using acyl-CoA dehydrogenase	1.62162
	GO:0042110~T cell activation	1.62162
	GO:0046034~ATP metabolic process	1.62162	2.45098
	GO:0048589~developmental growth	1.62162
	GO:0051085~chaperone mediated protein folding requiring cofactor	1.62162
	GO:0051603~proteolysis involved in cellular protein catabolic process	1.62162	1.96078
	GO:0051865~protein autoubiquitination	1.62162
	GO:0055088~lipid homeostasis	1.62162
	GO:0061635~regulation of protein complex stability	1.62162	1.47059
	GO:0061684~chaperone-mediated autophagy	1.62162	1.47059
	GO:0061741~chaperone-mediated protein transport involved in chaperone-mediated autophagy	1.62162	1.47059
	GO:0070527~platelet aggregation	1.62162	4.41176
	GO:1990090~cellular response to nerve growth factor stimulus	1.62162
	GO:0001798~positive regulation of type IIa hypersensitivity	1.08108
	GO:0006687~glycosphingolipid metabolic process	1.08108
	GO:0008064~regulation of actin polymerization or depolymerization	1.08108	0.980392
	GO:0030031~cell projection assembly	1.08108
	GO:0031340~positive regulation of vesicle fusion	1.08108
	GO:0033157~regulation of intracellular protein transport	1.08108
	GO:0034103~regulation of tissue remodeling	1.08108	0.980392
	GO:0042026~protein refolding	1.08108	1.47059
	GO:0042129~regulation of T cell proliferation	1.08108
	GO:0044794~positive regulation by host of viral process	1.08108	0.980392
	GO:0045324~late endosome to vacuole transport	1.08108
	GO:0046390~ribose phosphate biosynthetic process	1.08108	0.980392
	GO:0046931~pore complex assembly	1.08108
	GO:0051099~positive regulation of binding	1.08108
	GO:0051131~chaperone-mediated protein complex assembly	1.08108
	GO:0086073~bundle of His cell-Purkinje myocyte adhesion involved in cell communication	1.08108	0.980392
	GO:0090666~scaRNA localization to Cajal body	1.08108
	GO:0098911~regulation of ventricular cardiac muscle cell action potential	1.08108	0.980392
	GO:0001822~kidney development
	GO:0001889~liver development		2.45098
	GO:0001937~negative regulation of endothelial cell proliferation		1.47059
	GO:0002244~hematopoietic progenitor cell differentiation		1.96078
	GO:0005975~carbohydrate metabolic process		3.43137
	GO:0006084~acetyl-CoA metabolic process		0.980392
	GO:0006508~proteolysis		6.86275
	GO:0006629~lipid metabolic process		1.96078
	GO:0006689~ganglioside catabolic process		0.980392
	GO:0006707~cholesterol catabolic process		0.980392
	GO:0006898~receptor-mediated endocytosis		3.43137
	GO:0006914~autophagy		1.96078
	GO:0006986~response to unfolded protein		1.47059
	GO:0007040~lysosome organization		1.96078
	GO:0007155~cell adhesion		4.90196
	GO:0007586~digestion		1.96078
	GO:0007596~blood coagulation		2.45098
	GO:0010591~regulation of lamellipodium assembly		0.980392
	GO:0010884~positive regulation of lipid storage		1.47059
	GO:0014823~response to activity		2.94118
	GO:0016233~telomere capping		0.980392
	GO:0018149~peptide cross-linking		1.96078
	GO:0019953~sexual reproduction		1.47059
	GO:0021549~cerebellum development		2.45098
	GO:0022617~extracellular matrix disassembly		1.47059
	GO:0030198~extracellular matrix organization		1.96078
	GO:0030203~glycosaminoglycan metabolic process		0.980392
	GO:0030212~hyaluronan metabolic process		1.47059
	GO:0031100~organ regeneration		2.45098
	GO:0032026~response to magnesium ion		1.47059
	GO:0032374~regulation of cholesterol transport		0.980392
	GO:0032796~uropod organization		0.980392
	GO:0034333~adherens junction assembly		0.980392
	GO:0034374~low-density lipoprotein particle remodeling		0.980392
	GO:0035902~response to immobilization stress		1.47059
	GO:0038180~nerve growth factor signaling pathway		0.980392
	GO:0042157~lipoprotein metabolic process		1.47059
	GO:0042158~lipoprotein biosynthetic process		0.980392
	GO:0042159~lipoprotein catabolic process		0.980392
	GO:0042542~response to hydrogen peroxide		1.96078
	GO:0042730~fibrinolysis		1.47059
	GO:0043066~negative regulation of apoptotic process		6.37255
	GO:0043086~negative regulation of catalytic activity		2.94118
	GO:0043524~negative regulation of neuron apoptotic process		2.94118
	GO:0048025~negative regulation of mRNA splicing, via spliceosome		1.47059
	GO:0048387~negative regulation of retinoic acid receptor signaling pathway		0.980392
	GO:0048639~positive regulation of developmental growth		0.980392
	GO:0051054~positive regulation of DNA metabolic process		0.980392
	GO:0051156~glucose 6-phosphate metabolic process		0.980392
	GO:0051918~negative regulation of fibrinolysis		0.980392
	GO:0060395~SMAD protein signal transduction		1.96078
	GO:0061077~chaperone-mediated protein folding		1.47059
	GO:0071310~cellular response to organic substance		1.47059
	GO:0072378~blood coagulation, fibrin clot formation		0.980392
	GO:2000379~positive regulation of reactive oxygen species metabolic process		1.47059
	Colors highlight Biological Processes grouped together in Fig. 3B

## Sheet: Suppl Table IV
		Percent of Proteins (%)
	Panther Pathway	Constitutive EVs	ATP-EVs
	Huntington disease (P00029)	0.044	0.07
	Cytoskeletal regulation by Rho GTPase (P00016)	0.044	0.065
	Glycolysis (P00024)	0.028	0.043
	Integrin signalling pathway (P00034)	0.028	0.043
	Alzheimer disease-presenilin pathway (P00004)	0.022	0.038
	Insulin/IGF pathway-protein kinase B signaling cascade (P00033)		0.011
	Insulin/IGF pathway-mitogen activated protein kinase kinase/MAP kinase cascade (P00032)		0.011
	Inflammation mediated by chemokine and cytokine signaling pathway (P00031)	0.033	0.032
	Apoptosis signaling pathway (P00006)	0.028	0.027
	Gonadotropin-releasing hormone receptor pathway (P06664)	0.022	0.027
	Cadherin signaling pathway (P00012)	0.017	0.027
	Parkinson disease (P00049)	0.033	0.022
	Blood coagulation (P00011)	0.017	0.022
	Nicotinic acetylcholine receptor signaling pathway (P00044)	0.017	0.022
	Wnt signaling pathway (P00057)	0.011	0.016
	Axon guidance mediated by semaphorins (P00007)	0.011	0.011
	Heterotrimeric G-protein signaling pathway-Gi alpha and Gs alpha mediated pathway (P00026)	0.006	0.011
	EGF receptor signaling pathway (P00018)	0.017	0.005
	FGF signaling pathway (P00021)	0.017	0.005
	B cell activation (P00010)	0.011	0.005
	T cell activation (P00053)	0.011	0.005
	Ubiquitin proteasome pathway (P00060)	0.011	0.005
	Pentose phosphate pathway (P02762)	0.006	0.011
	Axon guidance mediated by netrin (P00009)	0.006	0.005
	Axon guidance mediated by Slit/Robo (P00008)	0.006	0.005
	Dopamine receptor mediated signaling pathway (P05912)	0.006	0.005
	Enkephalin release (P05913)	0.006	0.005
	FAS signaling pathway (P00020)	0.006	0.005
	Fructose galactose metabolism (P02744)	0.006	0.005
	p38 MAPK pathway (P05918)	0.006	0.005
	PI3 kinase pathway (P00048)	0.006	0.005
	Pyrimidine Metabolism (P02771)	0.006	0.005
	Ras Pathway (P04393)	0.006	0.005
	Toll receptor signaling pathway (P00054)	0.006	0.005
	VEGF signaling pathway (P00056)	0.006	0.005
	5HT1 type receptor mediated signaling pathway (P04373)		0.005
	5-Hydroxytryptamine degredation (P04372)		0.005
	Aminobutyrate degradation (P02726)		0.005
	Glutamine glutamate conversion (P02745)		0.005
	Heterotrimeric G-protein signaling pathway-Gq alpha and Go alpha mediated pathway (P00027)		0.005
	Metabotropic glutamate receptor group II pathway (P00040)		0.005
	Metabotropic glutamate receptor group III pathway (P00039)		0.005
	Muscarinic acetylcholine receptor 2 and 4 signaling pathway (P00043)		0.005
	Opioid prodynorphin pathway (P05916)		0.005
	Opioid proenkephalin pathway (P05915)		0.005
	Opioid proopiomelanocortin pathway (P05917)		0.005
	Plasminogen activating cascade (P00050)		0.005
	PDGF signaling pathway (P00047)	0.011
	5HT4 type receptor mediated signaling pathway (P04376)	0.006
	ATP synthesis (P02721)	0.006
	Beta1 adrenergic receptor signaling pathway (P04377)	0.006
	Beta2 adrenergic receptor signaling pathway (P04378)	0.006
	Beta3 adrenergic receptor signaling pathway (P04379)	0.006
	CCKR signaling map (P06959)	0.006
	Cell cycle (P00013)	0.006
	Cortocotropin releasing factor receptor signaling pathway (P04380)	0.006
	Endothelin signaling pathway (P00019)	0.006
	Hedgehog signaling pathway (P00025)	0.006
	Histamine H2 receptor mediated signaling pathway (P04386)	0.006

## Sheet: Suppl Table V
		Proteins of Constitutive EVs not described in ExoCarta and Vesiclepedia
	Entry ID	Protein Name
	D3ZG28	Solute carrier family 23 (Nucleobase transporters) (Slc23a3)
	D3ZRM2	Interleukin 18 receptor 1 (Il18r1)
	D4A2I8/B2RYD4	Putative lysozyme C-2 (Lyc2)
	D4A6G6	Uncharacterized protein (LOC100362339)
	D4AB75	Zinc finger protein 217 (Zfp217)
	D4ADA4	Olfactory receptor (Olr262)
	D4ADM5	Uncharacterized protein (LOC102549852)
	G3V7Q8	Cationic trypsinogen (Prss3b)
	G3V884	Immunoglobulin superfamily member 6 (Igsf6)
	G3V8R3	Globin e1 (Hemoglobin subunit zeta) (Hbz Glne1)
	G3V9J1	Alpha-1-inhibitor III (LOC297568)
	M0R757	Elongation factor 1-alpha (LOC100360413)
	M0R7B4	RCG45259 (Similar to Histone H1.2 (LOC684828)
	M0R934	NADPH oxidase 1 (NADPH oxidase 1, Nox1)
	O88923	Adhesion G protein-coupled receptor L2 (Calcium-independent alpha-latrotoxin receptor 2) (Adgrl2)
	P05370	Glucose-6-phosphate 1-dehydrogenase (G6pdx)
	P06238	Alpha-2-macroglobulin (A2M)
	P14046	Alpha-1-inhibitor 3 (A1i3 Mug1)
	P61980	Heterogeneous nuclear ribonucleoprotein K (hnRNP K)
	P63018	Heat shock cognate 71 kDa protein (Hspa8 Hsc70 Hsc73)
	Q4KLH6	Centrosomal protein of 162 kDa (Cep162)
	Q5XIS1	Protein phosphatase Slingshot homolog 3 (ssh3)
	Q6AYZ1	Tubulin alpha-1C chain (Alpha-tubulin 6) (Tuba1c)
	Q6IN36	WAS/WASL-interacting protein family member 1 (Wipf1)
	Q7TMC7	Ab2-417 (Tf Srprb)
	Q9QY16	ATP-dependent RNA helicase DDX25 (Ddx25)

## Sheet: Suppl table VI
	ATP-EVs
		ECTOSOME SPECIFIC PROTEINS			EXOSOME SPECIFIC PROTEINS		COMMON PROTEINS
	Entry ID	Protein Name		Entry ID	Protein Name		Entry ID	Protein Name
	B0BNK1	RAB5C, member RAS oncogene family (Rab5c)		B5DFB0	Leprecan-like 2 (P3h3)		A7VJC2	Heterogeneous nuclear ribonucleoproteins A2/B1 (hnRNP A2/B1)
	B2GNF0	RGD1564379 (RGD1564379 protein)		D3ZG28	Solute carrier family 23 (Slc23a3)		D3ZAT4	Serine (Or cysteine) peptidase inhibitor (Serpina9)
	B2GVB9	Fermitin family member 3 (Fermt3)		D3ZST1	Uncharacterized protein		D3ZFH5	Uncharacterized protein (Itih2)
	B2RYM3	Inter-alpha trypsin inhibitor, heavy chain 1 (Itih1)		D3ZTN0	Protein kinase, DNA-activated, catalytic polypeptide (Prkdc)		D3ZJF8	Fc fragment of IgG-binding protein (Fcgbp)
	B3DMA1	Ataxin 2-like (Atxn2l)		D3ZXG2	Armadillo repeat-containing 4 (Armc4)		D3ZRN3	Actin, beta-like 2 (Actbl2)
	B4F785	Pikachurin (EGF-like, fibronectin type-III and laminin G-like domain-containing protein) (Egflam)		D4A1P8	NLR family, pyrin domain-containing 4B (Nlrp4b)		D3ZTH8	Uncharacterized protein (LOC689899)
	B4F7C2	Tubulin beta chain (Tubb4a)		D4AAM5	Leucine-rich repeat-containing protein PRAME-like (LOC100910698)		D4A6G6	Uncharacterized protein (LOC100362339)
	B4F7E7	Membrane palmitoylated protein 5 (Mpp5)		D4AD05	Ciliary rootlet coiled-coil, rootletin (Crocc)		D4A9E9	Uncharacterized protein
	B5DFC9-2	Nidogen-2 (NID-2)		E9PSQ0	Acetyl-CoA carboxylase beta (Acacb)		F1LMW7	Myristoylated alanine-rich C-kinase substrate (Marcks)
	D3Z8X7	Centrosomal protein of 104 kDa (Cep104)		F1LMV6	Desmoplakin (Dsp)		F1LRS2	Dedicator of cytokinesis 7 (Dock7)
	D3ZBS2	Inter-alpha-trypsin inhibitor heavy chain H3 (Itih3)		F1M3Q4	Uncharacterized protein		G3V6D0	Alpha-fetoprotein (Afp)
	D3ZD31	Mannose receptor, C type 1 (Mrc1)		G3V7C6	Tubulin beta chain (Tubb4b)		G3V7Q8	Cationic trypsinogen (Prss3b)
	D3ZI11	Ras responsive element binding protein 1 (Rreb1)		G3V7N9	Complement C1q subcomponent subunit B (C1qb)		G3V8C3	Vimentin (Vim)
	D3ZKT0	Phosphatidate cytidylyltransferase, mitochondrial (Tamm41)		M0RDM4	Histone H2A (LOC680322)		G3V9T9	Tyrosine-protein phosphatase non-receptor type (Ptpn6)
	D3ZKY6	Ankyrin repeat domain 63 (Ankrd63)		M0RDZ6	Leucine-rich repeats and IQ motif-containing 1 (Lrriq1)		M0R5J4	Uncharacterized protein
	D3ZN69	Serine/threonine-protein phosphatase (Ppef2)		P04642	L-lactate dehydrogenase A chain (Ldha)		M0R757	Elongation factor 1-alpha (LOC100360413)
	D3ZQ25	Fibulin-1 (Fbln1)		P05370	Glucose-6-phosphate 1-dehydrogenase (G6pdx)		O88752	Epsilon 1 globin (Globin b1) (Hbe1)
	D3ZTH0	Transmembrane channel-like protein (Tmc5)		P05982	NAD(P)H dehydrogenase (Nqo1)		P00762	Anionic trypsin-1 (Prss1)
	D3ZU74	Cytoplasmic dynein 1 intermediate chain 2 (Dync1i2)		P08426	Cationic trypsin-3 (Try3)		P02650	Apolipoprotein E (Apo-E)
	D4A5U3	Protein-glutamine gamma-glutamyltransferase E (Tgm3)		P13471	40S ribosomal protein S14 (Rps14)		P02770	Serum albumin (alb)
	D4A7R3	Nucleoporin 205KDa (Nup205)		P18588	Interferon-induced GTP-binding protein Mx1 (Mx1)		P04797	Glyceraldehyde-3-phosphate dehydrogenase (GAPDH)
	D4A8G5	Transforming growth factor, beta-induced (Tgfbi)		P28232	Gap junction beta-5 protein (Gjb5)		P05065	Fructose-bisphosphate aldolase A (Aldoa)
	D4AA85	Vomeronasal 2 receptor, 65 (Vom2r65)		P31720	Complement C1q subcomponent subunit A (C1qa)		P07335	Creatine kinase B-type (Ckb)
	D4ABR6/Q6IMZ3	Annexin (Anxa6)		P31722	Complement C1q subcomponent subunit C (C1qc)		P0CG51	Polyubiquitin-B (Ubb)
	D4ACJ7	Uncharacterized protein		P35213-2	14-3-3 protein beta/alpha (Ywhab)		P11980-2	Pyruvate kinase PKM (Pkm)
	E9PST1	Similar to RIKEN RGD1310507		P45592	Cofilin-1 (Cfl1)		P24268	Cathepsin D (Ctsd)
	F1LML3	3-oxo-5-beta-steroid 4-dehydrogenase (Akr1d1)		P61314	60S ribosomal protein L15 (Rpl15)		P32821	Trypsin V-A (TRYA_RAT)
	F1LMS5	Thrombospondin-4 (Thbs4)		P62243	40S ribosomal protein S8 (Rps8)		P34058	Heat shock protein HSP 90-beta (Hsp90ab1)
	F1LP05	ATP synthase subunit alpha (Atp5a1)		P62836	Ras-related protein Rap-1A (Rap1a)		P47942	Dihydropyrimidinase-related protein 2 (Dpysl2)
	F1LR87	Beta-hexosaminidase (Hexb)		P62914	60S ribosomal protein L11 (Rpl11)		P50137	Transketolase (Tkt)
	F1M1Y1	Uncharacterized protein		P63039	60 kDa heat shock protein, mitochondrial (Hspd1)		P60711	Actin, cytoplasmic 1 (Actb)
	F1M6C2	Uncharacterized protein (LOC103691939)		P63259	Actin, cytoplasmic 2 (Actg1)		P61980	Heterogeneous nuclear ribonucleoprotein K (Hnrnpk Hnrpk)
	F1M6F4	Uncharacterized protein (LOC100912210)		P85108	Tubulin beta-2A chain (Tubb2a)		P62804	Histone H4 (Hist1h4b)
	F1M6Z1	Apolipoprotein B-100 (Apob)		Q00715	Histone H2B type 1		P69897	Tubulin beta-5 chain (Tubb5)
	F1M779	Clathrin heavy chain (Cltc)		Q4V7B9	Cerebellar degeneration-related 2 (Cdr2)		Q07936	Annexin A2 (Anxa2)
	F1M7V4	Protein piccolo (Pclo)		Q5XHZ1	RGD1310081 protein (RGD1310081)		Q3MIE4	Synaptic vesicle membrane protein VAT-1 homolog (Vat1)
	F7FFQ6	Major facilitator superfamily domain-containing 8 (Mfsd8)		Q5XIN6	LETM1 and EF-hand domain-containing protein 1, mitochondrial (Letm1)		Q4KLH6-2	Centrosomal protein of 162 kDa (Cep162)
	G3V650	Calcineurin binding protein 1, isoform CRA_a (Cabin1)		Q62667	Major vault protein (MVP)		Q4QR80	28S ribosomal protein S25, mitochondrial (Mrps25)
	G3V6D3	ATP synthase subunit beta (Atp5b)		Q63507	60S ribosomal protein L14 (Rpl14)		Q5M7T5	Serine (Or cysteine) peptidase inhibitor, clade C (Serpinc1)
	G3V6P7	Myosin, heavy polypeptide 9, non-muscle (Myh9)		Q64716	Insulin receptor-related protein (IRR) (Insrr)		Q5XI38	Lymphocyte cytosolic protein 1 (Lcp1)
	G3V711	A disintegrin and metalloproteinase domain 17 (Adam17)		Q68FR8	Tubulin alpha-3 chain (Tuba3a)		Q5XI73	Rho GDP-dissociation inhibitor 1 (Arhgdia)
	G3V7M0	CCR4-NOT transcription complex, subunit 1 (Cnot1)		Q6IE52	Murinoglobulin-2 (Mug2)		Q63691	Monocyte differentiation antigen CD14 (CD14)
	G3V811	Coagulation factor XIII A chain (F13a1)		Q6IMY8	Heterogeneous nuclear ribonucleoprotein U (Hnrnpu)		Q66HD0-2	Endoplasmin (94 kDa glucose-regulated protein) (Hsp90b1)
	G3V824	Insulin-like growth factor 2 receptor (Igf2r)		Q6TXF2	Annexin A3 (Anxa3)		Q6AYC4	Macrophage-capping protein (Capg)
	G3V843	Prothrombin (Coagulation factor II) (F2)		Q6URK4-2	Heterogeneous nuclear ribonucleoprotein A3 (Hnrnpa3)		Q6AYZ1	Tubulin alpha-1C chain (Tuba1c)
	G3V852	RCG55135, isoform CRA_b (Tln1)		Q7TMC7	Ab2-417 (Tf)		Q6P0K8	Junction plakoglobin (Jup)
	G3V904	Phospholipase D family, member 4 (Pld4 LOC362792)		Q7TP54	Protein FAM65B (Fam65b)		Q6Q0N1	Cytosolic non-specific dipeptidase (Cndp2)
	G3V928	LDL receptor-related protein 1 (Lrp1)		Q811S9	Guanine nucleotide-binding protein-like 3 (Gnl3)		Q9JKS6-2/F1M7V4	Protein piccolo (Pclo)
	G3V936	Citrate synthase (Cs)		Q9WVK7	Hydroxyacyl-coenzyme A dehydrogenase, mitochondrial (Hadh)
	M0R5A9	Uncharacterized protein (Dennd5b)
	M0R6Y8	Phosphoglycerate kinase (EC 2.7.2.3)
	M0R8B6	Tubulin beta chain (Tubb1)
	M0R979	Thrombospondin 1 (Thbs1)
	M0RBJ7	Complement C3 (C3)
	M0RBU0	Cartilage oligomeric matrix protein (Comp)
	O54963-3	RE1-silencing transcription factor (Neural-restrictive silencer factor) (Rest Nrsf)
	O88797-2	Disabled homolog 2 (Dab2 Doc2)
	P00564	Creatine kinase M-type (Ckm Ckmm)
	P00762	Anionic trypsin-1 (Anionic trypsin I) (Prss1 Try1)
	P02091	Hemoglobin subunit beta-1 (Hbb)
	P04636	Malate dehydrogenase, mitochondrial (Mdh2 Mor1)
	P04785	Protein disulfide-isomerase (PDI) (P4hb Pdia1)
	P04797	Glyceraldehyde-3-phosphate dehydrogenase (GAPDH)
	P04937-4	Fibronectin (Fn1)
	P05197	Elongation factor 2 (Eef2)
	P06687	Sodium/potassium-transporting ATPase subunit alpha-3 (Na(+)/K(+) ATPase alpha-3 subunit (Atp1a3)
	P06761	78 kDa glucose-regulated protein (GRP-78) (Heat shock 70 kDa protein 5) (Hspa5)
	P10860	Glutamate dehydrogenase 1, mitochondrial (GDH 1) (Glud1 Glud)
	P10960	Prosaposin (Sulfated glycoprotein 1) (Psap)
	P11598	Protein disulfide-isomerase A3 (Pdia3)
	P11980-2	Pyruvate kinase PKM (Pkm)
	P14046	Alpha-1-inhibitor 3 (A1i3 Mug1)
	P14562	Lysosome-associated membrane glycoprotein 1 (Lamp1)
	P15865	Histone H1.4 (Hist1h1e H1f4)
	P15978	Class I histocompatibility antigen, Non-RT1.A alpha-1 chain (RT1-Aw2)
	P17132/Q9JJ54	Heterogeneous nuclear ribonucleoprotein D0 (Hnrnpd)
	P18418	Calreticulin (Calr)
	P24090	Alpha-2-HS-glycoprotein (Ahsg)
	P35565	Calnexin (Canx)
	P46462	Transitional endoplasmic reticulum ATPase (TER ATPase)(15S Mg(2+)-ATPase p97 subunit) (Valosin-containing protein) (VCP)
	P55063	Heat shock 70 kDa protein 1-like (Hspa1l)
	P62815	V-type proton ATPase subunit B, brain isoform (Atp6v1b2)
	P62963	Profilin-1 (Pfn1)
	P63018	Heat shock cognate 71 kDa protein (Hspa8)
	P68035	Actin, alpha cardiac muscle 1 (Actc1)
	P70600-3	Protein-tyrosine kinase 2-beta (Ptk2b )
	P80067	Dipeptidyl peptidase 1 (Cathepsin C) (Ctsc)
	P82995	Heat shock protein HSP 90-alpha (Hsp90aa1)
	P85972	Vinculin (Metavinculin) (Vcl)
	Q01177	Plasminogen (Plg)
	Q08163	Adenylyl cyclase-associated protein 1 (Cap1)
	Q32KJ6	N-acetylgalactosamine-6-sulfatase (Galns)
	Q3T1J1	Eukaryotic translation initiation factor 5A-1 (Eif5a)
	Q4FZY1	Cd68 molecule (Cd68)
	Q4G068	Transmembrane protein 176A (Tmem176a)
	Q4KLY2	F-box only protein 46 (Fbxo46)
	Q4KLZ0	Vanin 1 (Vnn1)
	Q53UA7	Serine/threonine-protein kinase TAO3 (Taok3)
	Q56R16	Importin subunit alpha-6 (Kpna5)
	Q5FVH2	Phospholipase D3 (Pld3)
	Q5FVQ0	Zinc transporter ZIP8 (Slc39a8 Zip8)
	Q5I0D7	Xaa-Pro dipeptidase (Pepd)
	Q5M7U6	Actin-related protein 2 (Actr2)
	Q5U1Y2	Ras-related C3 botulinum toxin substrate 2 (Rac2)
	Q5U300	Ubiquitin-like modifier-activating enzyme 1 (Uba1)
	Q5XI32	F-actin-capping protein subunit beta (CapZb)
	Q5XIF6	Tubulin alpha-4A chain (Tuba4a)
	Q5XIS1	Protein phosphatase Slingshot homolog 3 (Ssh3)
	Q63041	Alpha-1-macroglobulin (A1m)
	Q63081	Protein disulfide-isomerase A6 (Pdia6)
	Q63164	Dynein heavy chain 1, axonemal (Dnah1)
	Q63716	Peroxiredoxin-1 (Prdx1)
	Q641X3	Beta-hexosaminidase subunit alpha (Hexa)
	Q64268	Heparin cofactor 2 (Serpind1)
	Q642E6	Tripeptidyl peptidase I Tpp1)
	Q68FP1-2	Gelsolin (Actin-depolymerizing factor) (Gsn)
	Q68FR6	Elongation factor 1-gamma (Eef1g)
	Q6AXU4	E3 ubiquitin-protein ligase RNF181 (Rnf181)
	Q6MG90	Complement C4B (C4b)
	Q6NYB7	Ras-related protein Rab-1A (Rab1A)
	Q6P6V0	Glucose-6-phosphate isomerase (Gpi)
	Q6P7C7	Transmembrane glycoprotein NMB (Gpnmb)
	Q6P9V9	Tubulin alpha-1B chain (Tuba1b)
	Q80ZA3	Alpha-2 antiplasmin (Serine (Or cysteine) peptidase inhibitor, clade F, member 1) (Serpinf1)
	Q8VHV7-3	Heterogeneous nuclear ribonucleoprotein H (Hnrnph1)
	Q91ZN1	Coronin-1A (Coro1a)
	Q9EPB1	Dipeptidyl peptidase 2 (Dpp7)
	Q9ERL1	Cytochrome b-245 beta chain (Cybb)
	Q9JLJ3	4-trimethylaminobutyraldehyde dehydrogenase (TMABADH) (Aldehyde dehydrogenase family 9 member A1) (Aldh9a1)
	Q9QY16-3	ATP-dependent RNA helicase DDX25 (Ddx25 Grth)
	Q9R1T3	Cathepsin Z (Ctsz Ctsy) (Cathepsin Y)
	Q9Z118	Polypyrimidine tract-binding protein 3 (Regulator of differentiation 1) (Ptbp3)

## Sheet: Suppl Table VII
	ATP-dependent proteins
Entry ID	Protein Name
B0BNK1	RAB5C, member RAS oncogene family (Rab5c)
B2GNF0	RGD1564379 (RGD1564379 protein)
B2GVB9	Fermitin family member 3 (Fermt3)
B2RYM3	Inter-alpha trypsin inhibitor, heavy chain 1 (Itih1)
B3DMA1	Ataxin 2-like (Atxn2l)
B4F785	Pikachurin (EGF-like, fibronectin type-III and laminin G-like domain-containing protein) (Egflam)
B4F7C2	Tubulin beta chain (Tubb4a)
B4F7E7	Membrane palmitoylated protein 5 (Mpp5)
B5DFB0	Leprecan-like 2 (P3h3)
B5DFC9-2	Nidogen-2 (NID-2)
D3Z8X7	Centrosomal protein of 104 kDa (Cep104)
D3ZBS2	Inter-alpha-trypsin inhibitor heavy chain H3 (Itih3)
D3ZD31	Mannose receptor, C type 1 (Mrc1)
D3ZI11	Ras responsive element binding protein 1 (Rreb1)
D3ZKT0	Phosphatidate cytidylyltransferase, mitochondrial (Tamm41)
D3ZKY6	Ankyrin repeat domain 63 (Ankrd63)
D3ZN69	Serine/threonine-protein phosphatase (Ppef2)
D3ZQ25	Fibulin-1 (Fbln1)
D3ZST1	Uncharacterized protein
D3ZTN0	Protein kinase, DNA-activated, catalytic polypeptide (Prkdc)
D3ZU74	Cytoplasmic dynein 1 intermediate chain 2 (Dync1i2)
D3ZXG2	Armadillo repeat-containing 4 (Armc4)
D4A1P8	NLR family, pyrin domain-containing 4B (Nlrp4b)
D4A5U3	Protein-glutamine gamma-glutamyltransferase E (Tgm3)
D4A7R3	Nucleoporin 205KDa (Nup205)
D4A8G5	Transforming growth factor, beta-induced (Tgfbi)
D4A9E9	Uncharacterized protein
D4AA85	Vomeronasal 2 receptor, 65 (Vom2r65)
D4AAM5	Leucine-rich repeat-containing protein PRAME-like (LOC100910698)
D4ACJ7	Uncharacterized protein
D4AD05	Ciliary rootlet coiled-coil, rootletin (Crocc)
E9PSQ0	Acetyl-CoA carboxylase beta (Acacb)
E9PST1	Similar to RIKEN RGD1310507
F1LML3	3-oxo-5-beta-steroid 4-dehydrogenase (Akr1d1)
F1LMS5	Thrombospondin-4 (Thbs4)
F1LP05	ATP synthase subunit alpha (Atp5a1)
F1M1Y1	Uncharacterized protein
F1M3Q4	Uncharacterized protein
F1M6C2	Uncharacterized protein (LOC103691939)
F1M6F4	Uncharacterized protein (LOC100912210)
F1M6Z1	Apolipoprotein B-100 (Apob)
F1M779	Clathrin heavy chain (Cltc)
F1M7V4	Protein piccolo (Pclo)
F7FFQ6	Major facilitator superfamily domain-containing 8 (Mfsd8)
G3V650	Calcineurin binding protein 1, isoform CRA_a (Cabin1)
G3V6P7	Myosin, heavy polypeptide 9, non-muscle (Myh9)
G3V711	A disintegrin and metalloproteinase domain 17 (Adam17)
G3V7M0	CCR4-NOT transcription complex, subunit 1 (Cnot1)
G3V811	Coagulation factor XIII A chain (F13a1)
G3V824	Insulin-like growth factor 2 receptor (Igf2r)
G3V843	Prothrombin (Coagulation factor II) (F2)
G3V852	RCG55135, isoform CRA_b (Tln1)
G3V928	LDL receptor-related protein 1 (Lrp1)
G3V936	Citrate synthase (Cs)
G3V9T9	Tyrosine-protein phosphatase non-receptor type (Ptpn6)
M0R6Y8	Phosphoglycerate kinase (EC 2.7.2.3)
M0R8B6	Tubulin beta chain (Tubb1)
M0R979	Thrombospondin 1 (Thbs1)
M0RBU0	Cartilage oligomeric matrix protein (Comp)
M0RDM4	Histone H2A (LOC680322)
M0RDZ6	Leucine-rich repeats and IQ motif-containing 1 (Lrriq1)
O54963-3	RE1-silencing transcription factor (Neural-restrictive silencer factor) (Rest Nrsf)
P02091	Hemoglobin subunit beta-1 (Hbb)
P04636	Malate dehydrogenase, mitochondrial (Mdh2 Mor1)
P04642	L-lactate dehydrogenase A chain (Ldha)
P04937-4	Fibronectin (Fn1)
P06687	Sodium/potassium-transporting ATPase subunit alpha-3 (Na(+)/K(+) ATPase alpha-3 subunit (Atp1a3)
P08426	Cationic trypsin-3 (Try3)
P10860	Glutamate dehydrogenase 1, mitochondrial (GDH 1) (Glud1 Glud)
P14562	Lysosome-associated membrane glycoprotein 1 (Lamp1)
P15865	Histone H1.4 (Hist1h1e H1f4)
P15978	Class I histocompatibility antigen, Non-RT1.A alpha-1 chain (RT1-Aw2)
P18418	Calreticulin (Calr)
P28232	Gap junction beta-5 protein (Gjb5)
P32821	Trypsin V-A (TRYA_RAT)
P35565	Calnexin (Canx)
P46462	Transitional endoplasmic reticulum ATPase (Valosin-containing protein) (VCP)
P55063	Heat shock 70 kDa protein 1-like (Hspa1l)
P61314	60S ribosomal protein L15 (Rpl15)
P62243	40S ribosomal protein S8 (Rps8)
P62836	Ras-related protein Rap-1A (Rap1a)
P62963	Profilin-1 (Pfn1)
P63259	Actin, cytoplasmic 2 (Actg1)
P80067	Dipeptidyl peptidase 1 (Cathepsin C) (Ctsc)
P85972	Vinculin (Metavinculin) (Vcl)
Q01177	Plasminogen (Plg)
Q08163	Adenylyl cyclase-associated protein 1 (Cap1)
Q32KJ6	N-acetylgalactosamine-6-sulfatase (Galns)
Q3T1J1	Eukaryotic translation initiation factor 5A-1 (Eif5a)
Q4FZY1	Cd68 molecule (Cd68)
Q4G068	Transmembrane protein 176A (Tmem176a)
Q4KLY2	F-box only protein 46 (Fbxo46)
Q4KLZ0	Vanin 1 (Vnn1)
Q4V7B9	Cerebellar degeneration-related 2 (Cdr2)
Q53UA7	Serine/threonine-protein kinase TAO3 (Taok3)
Q56R16	Importin subunit alpha-6 (Kpna5)
Q5FVH2	Phospholipase D3 (Pld3)
Q5M7U6	Actin-related protein 2 (Actr2)
Q5XHZ1	RGD1310081 protein (RGD1310081)
Q5XI32	F-actin-capping protein subunit beta (CapZb)
Q5XIF6	Tubulin alpha-4A chain (Tuba4a)
Q63041	Alpha-1-macroglobulin (A1m)
Q63164	Dynein heavy chain 1, axonemal (Dnah1)
Q641X3	Beta-hexosaminidase subunit alpha (Hexa)
Q64268	Heparin cofactor 2 (Serpind1)
Q642E6	Tripeptidyl peptidase I Tpp1)
Q64716	Insulin receptor-related protein (IRR) (Insrr)
Q68FR8	Tubulin alpha-3 chain (Tuba3a)
Q6IE52	Murinoglobulin-2 (Mug2)
Q6IMY8	Heterogeneous nuclear ribonucleoprotein U (Hnrnpu)
D4ABR6/Q6IMZ3	Annexin (Anxa6)
Q6MG90	Complement C4B (C4b)
Q6NYB7	Ras-related protein Rab-1A (Rab1A)
Q6P6V0	Glucose-6-phosphate isomerase (Gpi)
Q6P9V9	Tubulin alpha-1B chain (Tuba1b)
Q6TXF2	Annexin A3 (Anxa3)
Q811S9	Guanine nucleotide-binding protein-like 3 (Gnl3)
Q8VHV7-3	Heterogeneous nuclear ribonucleoprotein H (Hnrnph1)
Q9EPB1	Dipeptidyl peptidase 2 (Dpp7)
Q9ERL1	Cytochrome b-245 beta chain (Cybb)
Q9JJ54	Heterogeneous nuclear ribonucleoprotein D0 (Hnrnpd)
Q9JKS6-2/F1M7V4	Protein piccolo (Pclo)
Q9JLJ3	4-trimethylaminobutyraldehyde dehydrogenase (TMABADH) (Aldehyde dehydrogenase family 9 member A1) (Aldh9a1)
Q9WVK7	Hydroxyacyl-coenzyme A dehydrogenase, mitochondrial (Hadh)
Q9Z118	Polypyrimidine tract-binding protein 3 (Regulator of differentiation 1) (Ptbp3)
	ATP-EV specific Metabolic Proteins
